# Supplementary material for: CD8 signaling in microglia/macrophage M1 polarization in a rat model of cerebral ischemia
Source: PLoS One. 2018 Jan 17;13(1):e0186937. doi: 10.1371/journal.pone.0186937 (PMC5771556; doi:10.1371/journal.pone.0186937)
Supplement: S1 File — All datapoints represented in the figures of this manuscript. (XLSX) [file pone.0186937.s008.xlsx]

## Sheet: ALL data
Figure	Panel	Analyte	Type	timepoint	# 1	# 2	# 3	# 4	# 5	# 6	average	sem	timepoint	# 1	# 2	# 3	# 4	# 5	# 6	average	sem	timepoint	animal 1	animal 2	animal 3	animal 4	animal 5	animal 6	average	sem	timepoint	animal 1	animal 2	animal 3	animal 4	animal 5	animal 6	average	sem	timepoint	animal 1	animal 2	animal 3	animal 4	animal 5	animal 6	average	sem
Fig 1	B	Iba1	MCAO	6h	8	6.2	8.8	7.4			7.6	0.547723	24h	18.4	16.2	11.6	10.2			14.1	1.92267	48h	21.6	31	20.4	23.8			24.2	2.37346	72h	50	60.4	53.6	47			52.75	2.88487	96h	107	87	99	115.6			102.15	6.08187
Fig 1	B	Iba1	SHAM	6h	10.6	10.2	9.6	9			9.85	0.35	24h	9.8	9.8	9	10.2			9.7	0.251661	48h	12.4	9.2	11.8	10.8			11.05	0.699405	72h	11.8	14.6	10.2	13.8			12.6	0.993311	96h	11	9.4	10.2	13.2			10.95	0.818026
Fig 1	B	GFAP	MCAO	6h	12.4	9	8.4	8			9.45	1.00457	24h	10.8	7	8.8	11.2			8.60546	0.986648	48h	31.4	20.8	29	27.4			27.15	2.27065	72h	45.8	39	51	40.4			44.05	2.7415	96h	48.6	43.8	59	64.2			53.9	4.6744
Fig 1	B	GFAP	SHAM	6h	9.8	12.2	12.4	14			12.1	0.866025	24h	12.6	10.2	14	16.6			11.4766	1.32931	48h	13.2	15.2	13	15.4			14.2	0.637704	72h	9.8	10	11.4	14.2			11.35	1.01448	96h	15.2	9	10	11.6			11.45	1.35984
Fig 1	C	CD68	MCAO	6h	1.25	0.666667	0.6	0.8	2.2		1.10333	0.296667	24h	11.7	6.63636	7.3	6.125	9.81818		8.31591	1.0574	48h	15.7143	21.4286	21.8333	16			18.744	1.66982	72h	48.3333	35.6	29.7143	46.6			40.0619	4.45482	96h	61.7857	35.6667	40.1	70	81.4167		57.7938	8.73398
Fig 1	C	CD68	SHAM	6h	0.2	0	0.4	0	0		0.12	0.08	24h	0	0.33	0	0.4	0		0.146	0.0900888	48h	0.25	0	0	0.125			0.09375	0.0598392	72h	0	0.2	0	0.38			0.145	0.0914239	96h	0	0	0.2	0	0.33		0.106	0.0680882
Fig 1	D	CD68+Iba1+/Iba1	MCAO	96h	0.668122	0.483871	0.715909	0.630682	0.655738		0.630864	0.0392725
Fig 1	D	CD68+Iba1+/CD68	MCAO	96h	0.974522	0.957447	0.984375	0.982301	0.97561		0.974851	0.00474235
Fig 1	D	Iba1+ (total)	MCAO	96h	229	93	176	176	244		183.6	26.4889
Fig 1	D	CD68+ (total)	MCAO	96h	157	47	128	113	164		121.8	20.8935
Fig 1	D	Iba1+CD68+ (total)	MCAO	96h	153	45	126	111	160		119	20.5256
Fig 1	E	Ki67+CD68+/CD68	MCAO	96h	0.276423	0.259259	0.334043	0.340426	0.241379		0.290306	0.0199691
Fig 2	A	CD68+Arg1+	MCAO	6h	0.5	1.6	2	2			1.525	0.354436	24h	8.83333	6.9	3.88889	3.77778			5.85	1.22959	48h	4.75	10.6667	5.625	8.45455			7.37405	1.35258	72h	12.5	9.7	11.75	7.8			10.4375	1.05975	96h	10.6667	13.3333	18.375	25.8333	31		19.8417	3.80196
Fig 2	A	CD68+Arg1+	SHAM	6h	0	0	0	0			0	0	24h	0	0	0	0			0	0	48h	0	0	0	0			0	0	72h	0	0	0	0			0	0	96h	0	0	0	0	0		0	0
Fig 2	B	CD68+iNOS+	MCAO	6h	0.333333	0.666667	0	0.333333			0.333333	0.136083	24h	1.4	0.714286	1.55556	1.9	3.5		1.81397	0.463549	48h	2.5	3.4	1.5	3.75			2.7875	0.503477	72h	3.75	4	7.2	8.25			5.8	1.13303	96h	14.233	25.7125	19.3929	23.325	27.9062		22.1139	2.42365
Fig 2	B	CD68+iNOS+	SHAM	6h	0	0	0	0			0	0	24h	0	0	0	0			0	0	48h	0	0	0	0			0	0	72h	0	0	0	0			0	0	96h	0	0	0	0	0		0	0
Fig 2	C	CD68+Arg1+/CD68+	MCAO	6h	1	0.89	1	0.88			0.9425	0.0332603	24h	0.913793	0.873418	0.945946	0.871795			0.901238	0.0177888	48h	0.838889	0.88	0.84	0.82			0.844722	0.0126229	72h	0.619835	0.67	0.54	0.56			0.597459	0.0295347	96h	0.633663	0.522876	0.492074	0.615079	0.559819		0.564702	0.0267784
Fig 2	C	CD68+iNOS+/CD68+	MCAO	6h	0.111111	0.125	0	0.1			0.0840278	0.0284722	24h	0.17284	0.131579	0.297872	0.25	0.3125		0.247988	0.0410339	48h	0.37037	0.274194	0.333333	0.365854			0.335938	0.022173	72h	0.365854	0.408163	0.486486	0.417722			0.419556	0.0249947	96h	0.572891	0.576951	0.522476	0.57857	0.534341		0.557046	0.0118768
Fig 2	D	CD86	MCAO	6h	0.976935	1.47913	2.0209	1.89174	0.221997		1.31814	0.329148	96h	15.6987	12.4026	9.05475	12.7219	8.1919	14.5421	12.102	1.21023
Fig 2	D	CD86	SHAM	6h	1.25961	0.669253	0.629017	1.26268	1.06442	1.40315	1.04802	0.133699	96h	0.900358	1.24882	1.23086	1.02146	0.707386	1.02	1.02148	0.083437
Fig 3	A	CD8	MCAO	96h	36.8272	113.197	110.378	24.8494	24.2114	169.507	79.8284	24.5317
Fig 3	A	CD8	SHAM	96h	3.13551	0.966404	1.48027	0.0631112	3.53252		1.83556	0.655468
Fig 3	A	FcgR	MCAO	96h	39.2674	17.6011	24.3001	0.670997	29.3485	7.22922	19.7362	5.82854
Fig 3	A	FcgR	SHAM	96h	2.5908	0.825319	0.468762	5.04033	0.657933	0.300851	1.64733	0.758491
Fig 3	A	Clec4	MCAO	96h	0.278132	2.77371	5.8533	1.68649	3.15737	2.04824	2.63287	0.762634
Fig 3	A	Clec4	SHAM	96h	1.69806	0.63983	3.17406	0.74274	0.390419		1.32902	0.511861
Fig 3	A	IFNgR	MCAO	96h	4.44794	1.58473	1.35989	1.81695	6.80196	8.44651	4.07633	1.2296
Fig 3	A	IFNgR	SHAM	96h	1.29158	1.63709	0.851193	0.521605	1.06521	1.06521	1.07198	0.154847
Fig 3	A	TLR3	MCAO	96h	4.85303	6.01634	4.1883	4.05583	3.71413	5.22507	4.67545	0.350094
Fig 3	A	TLR3	SHAM	96h	0.929731	0.984106	1.28438	0.959447	0.886926		1.00892	0.0707435
Fig 3	A	TLR4	MCAO	96h	6.31708	5.58803	4.62276	3.37095	4.65844	5.72389	5.04686	0.428334
Fig 3	A	TLR4	SHAM	96h	1.39984	0.766979	1.34902	0.677512	1.01907		1.04248	0.146853
Fig 3	B	Syk	MCAO	96h	8.67716	11.4266	4.02357	13.0502			9.29437	1.97515
Fig 3	B	Syk	SHAM	96h	0.39822	1.75826	2.56833	0.556086			1.32023	0.515077
Fig 3	B	STAT1	MCAO	96h	1.73724	1.16188	0.625741	0.914948	1.7036	1.48543	1.27147	0.183079
Fig 3	B	STAT1	SHAM	96h	1.55056	1.57439	1.0025	0.571972	0.714395	1.08	1.0823	0.169665
Fig 3	B	IRF3	MCAO	96h	1.05637	1.23895	0.792065	0.914336	1.41587	1.01715	1.07246	0.0917585
Fig 3	B	IRF3	SHAM	96h	0.380275	0.991108	1.03346	1.58356	1.62126	1.12	1.12161	0.18596
Fig 3	B	Traf6	MCAO	96h	0.34698	1.69693	1.22303	0.677771	0.912257	1.04823	0.9842	0.189231
Fig 3	B	Traf6	SHAM	96h	0.558228	2.53314	1.44071	0.599754	0.818427	1.19	1.19004	0.302901
Fig 3	C	CD68+CD8+	MCAO	6h	0.285714	0.166667	0.1	0			0.138095	0.0599508	24h	1.54545	0.5	0.818182	1			0.965909	0.219076	48h	3.2	4.44444	4.90909	2.33333			3.72172	0.586798	72h	10.6	9.2	6.83333	7.4			8.50833	0.860596	96h	13.4	12.1	10.25	11.9091	12.3		11.9918	0.50648
Fig 3	C	CD68+CD8+	SHAM	6h	0	0	0	0			0	0	24h	0	0	0	0			0	0	48h	0	0	0	0			0	0	72h	0	0	0	0			0	0	96h	0	0	0	0	0		0	0
Fig 3	D	CD68+CD8+/CD68	MCAO	6h	0.08	0.17	0.13	0			0.095	0.0366288	24h		0.184783	0.0485437	0.09	0.11		0.108332	0.0285163	48h	0.432432	0.481928	0.406015	0.311111			0.407872	0.0358859	72h	0.431579	0.521127	0.623529	0.528736			0.526243	0.0392198	96h	0.641148	0.630208	0.694915	0.606481	0.773585		0.669268	0.0298315
Fig 4	A	CD68+CD8+Arg1+	MCAO	6h	0	0	0	0	0		0	0	24h	0.8	0	1.2	1.5	0		0.7	0.306594	48h	2.33333	5.6	1.55556	2.5			2.99722	0.891667	72h	6	6.14286	5.71429	6.42857			6.07143	0.14869	96h	3.8	6.81818	5.33333	4.85714	7.09091		5.57991	0.61513
Fig 4	A	CD68+CD8+Arg1+	SHAM	6h	0	0	0	0	0		0	0	24h	0	0	0	0	0		0	0	48h	0	0	0	0			0	0	72h	0	0	0	0			0	0	96h	0	0	0	0	0		0	0
Fig 4	B	CD68+CD8+iNOS+	MCAO	6h	0	0	0	0	0		0	0	24h	0.6	0	0	0	0		0.12	0.12	48h	0.142857	1.14286	2.2	1.8			1.32143	0.449244	72h	3	2.66667	3.5	4.2			3.34167	0.333437	96h	4.8	7	12.4	4.8	19.8333		9.76667	2.87456
Fig 4	B	CD68+CD8+iNOS+	SHAM	6h	0	0	0	0	0		0	0	24h	0	0	0	0	0		0	0	48h	0	0	0	0			0	0	72h	0	0	0	0			0	0	96h	0	0	0	0	0		0	0
Fig 4	C	CD68+CD8+Arg1+/CD68+CD8+	MCAO	6h	0	0	0	0	0		0	0	24h	1	0	0.75	0.818182	0		0.513636	0.213636	48h	0.933333	0.848485	0.78	0.79			0.837955	0.0351975	72h	0.763636	0.796296	0.784314	0.775862			0.780027	0.00688637	96h	0.348624	0.483871	0.333333	0.326923	0.569343		0.412419	0.0486644
Fig 4	C	CD68+CD8+iNOS+/CD68+CD8+	SHAM	6h	0	0	0	0	0		0	0	24h	0.19	0	0	0	0		0.038	0.038	48h	0.166667	0.444444	0.392857	0.346154			0.337531	0.0603879	72h	0.409091	0.428571	0.567568	0.466667			0.467974	0.035285	96h	0.738462	0.846154	0.692737	0.631579	0.515152		0.684817	0.0550412
Fig 5	A	iNOS+	IgG1	n.a.	1.04935	0.872202	1.02909	1.04935			1	0.0428663
Fig 5	A	iNOS+	CD8	n.a.	1.52698	1.4983	1.81872	2.02231	1.62527		1.69831	0.0985314
Fig 5	A	Arg1+	IgG1	n.a.	1.06065	0.884271	0.856672	0.981497	1.21691		1	0.0651943
Fig 5	A	Arg1+	CD8	n.a.	0.626289	0.502865	0.779411	0.850268	0.886335		0.729033	0.0720029
Fig 5	B	Phagocytosis	IgG1	n.a.	1.11599	0.9279	1.02529	1.1403	0.911602	0.923913	1.0075	0.0417296
Fig 5	B	Phagocytosis	LPS	n.a.	1.22884	1.12	1.33333	1.52496	1.23582	1.17015	1.26885	0.0589742
Fig 5	B	Phagocytosis	CD8	n.a.	1.11599	1.26646	1.75172	1.13597	1.24776	1.0663	1.26403	0.102556
Fig 5	B	Phagocytosis	CD8 LPS	n.a.	1.44514	1.21003	1.49425	1.8864	1.56418	1.25373	1.47562	0.0996048
Fig 5	C	iNOS+	IL4-IgG1	n.a.	1.34649	0.948405	0.885827	0.821334	0.997943		1	0.091564
Fig 5	C	iNOS+	IL4-CD8	n.a.	1.50138	1.18535	1.36513	1.19792	1.36522		1.323	0.0591473
Fig 5	C	Arg1+	IL4-IgG1	n.a.	1.06473	1.0217	1.00575	0.935027	0.972789		1	0.0219723
Fig 5	C	Arg1+	IL4-CD8	n.a.	0.850508	0.652767	0.812439	0.611008	0.6552		0.716384	0.0480158
Fig 5	D	Phagocytosis	IL4-IgG1	n.a.	1.0307	0.969298	1.05721	1.09034	0.88951	0.909657	0.99112	0.033275
Fig 5	D	Phagocytosis	IL4-CD8	n.a.	1.24561	1.48392	1.07252	1.14019	1.10088	1.15265	1.19929	0.0618012
Fig 5	E	Syk	IgG1	n.a.	1.15354	0.983057	0.636673	1.38508			1.03959	0.157555
Fig 5	E	Syk	CD8	n.a.	2.14853	2.12922	1.35474	1.44			1.76812	0.214797
Fig 5	E	Raptor	IgG1	n.a.	1.05386	0.894719	0.953897	1.11181			1.00357	0.0487855
Fig 5	E	Raptor	CD8	n.a.	1.33565	1.52105	1.6555	1.32			1.45805	0.0801012
					# 1	# 2	# 3	# 4	# 5	# 6	# 7	# 8	# 9	# 10	# 11	# 12	average	sem	timepoint	# 1	# 2	# 3	# 4	# 5	# 6	# 7	# 8	# 9	# 10	# 11	# 12	average	sem	timepoint	# 1	# 2	# 3	# 4	# 5	# 6	# 7	# 8	# 9	# 10	# 11	# 12	average	sem	timepoint
SI Fig 2	B	NBS	MCAO	pre	18	18	17	18	16	18	17	18	18	18	17	16	17.4167	0.250756	24h	7	6	7	9	12	9	10	9		11			8.88889	0.742689	48h	9	8			10	10	9	8	14		11	10	9.88889	0.692935	72h
SI Fig 2	B	NBS	SHAM	pre	17	18	18	18	18	18	17	18	17	17	16	16	17.3333	0.246183	24h	16	16	17	17	17		17	18	18				17	0.308607	48h	17	16	17	17	18	17	17	18				18	17.2222	0.251976	72h
					# 1	# 2	# 3	# 4	# 5	# 6	average	stdev	timepoint	# 1	# 2	# 3	# 4	# 5	# 6	# 7	# 8	average	sem
SI Fig 3	A	IL-6	MCAO	6h	19.3636	60.1072	57.3583	185.866	114.558		87.4507	28.9045	96h	33.5728	30.4679	16.1789	27.1142	7.38336	8.50389	22.1878	16.5963	20.2506	3.98276
SI Fig 3	A	IL-6	SHAM	6h	0.487259	0.937867	0.656965	1.6447	1.26568	1.6001	1.09876	0.197675	96h	0.530425	2.30892	0.0666622	0.905838	13.5218				3.46674	2.84151
SI Fig 3	A	TNF-a	MCAO	6h	3.20757		27.8599	33.1636	73.604		34.4588	3.89041	96h	22.6273	32.4465	20.7832	17.4652	4.70148	11.7101	23.5063		19.0343	3.64154
SI Fig 3	A	TNF-a	SHAM	6h	0.901277	0.548447	0.042571	1.52087	5.44727	5.73617	2.3661	1.03945	96h	2.65	1.73868	2.82195	0.149823	0.513342				1.57476	0.607018
SI Fig 3	A	IL-1a	MCAO	6h	23.3933	4.93774	46.1073	11.3851	2.82998		17.7307	7.94751	96h	3.12489	1.78238	3.03055	2.16165	4.77934	1.86369	2.18163	1.29838	2.52782	0.448298
SI Fig 3	A	IL-1a	SHAM	6h	0.908771	0.63663	2.03755		0.128467	0.690519	0.880388	0.316282	96h	0.262394	0.46067	3.37706	2.53295	0.967146				1.52004	0.683928
SI Fig 3	A	IL-1b	MCAO	6h	7.08913	18.8475	13.8307	37.0904	29.6169		21.2949	5.39565	96h	0.565278	1.54439	1.9943	1.41829	2.30953	1.79507	1.57953	1.34081	1.5684	0.21063
SI Fig 3	A	IL-1b	SHAM	6h	0.0789238	1.15189	1.47138	2.28671	1.44054	2.26944	1.44981	0.333709	96h	1.55082	0.421918	0.757931	2.27642	0.885788				1.17857	0.369037
SI Fig 3	A	IL-18	MCAO	6h	1.58029	2.17513	1.8458	2.02702	3.46023		2.21769	0.326088	96h	10.5274	6.34698	5.66709	9.90184	6.67681	4.01934	6.16315	2.88703	6.5237	1.06745
SI Fig 3	A	IL-18	SHAM	6h	1.21915	1.3447	0.858496	1.10263	0.817611	0.78814	1.02179	0.095342	96h	0.785711	0.68495	1.06002	1.59736	1.09739				1.04509	0.177648
SI Fig 3	A	RORC	MCAO	6h	5.50704	0.199068	0.0697663	3.05901	0.62677		1.89233	1.05399	96h	3.05969	74.2021	5.42791	6.59992	4.46331	1.00941	8.1346	4.77013	13.4584	10.0584
SI Fig 3	A	RORC	SHAM	6h	0.852415	0.456766	0.0863968	2.93847	3.02734	3.34177	1.78386	0.600461	96h	0.965526	3.09811	0.216426	1.77263	0.871388				1.38482	0.552852
SI Fig 3	A	IL-17A	MCAO	6h	2.42133	0.695926	1.66652	1.28249	5.31085		2.27542	0.808907	96h	38.6061	8.49645	36.676	8.50018					23.0697	9.72489
SI Fig 3	A	IL-17A	SHAM	6h	2.02161	1.95408	1.65809	1.28249	0.119042		1.40706	0.34745	96h	0.59581	1.61804	2.8483	0.949768	0.383441				1.27907	0.497169
SI Fig 3	A	IL-17F	MCAO	6h	4.60587	0.18311	0.227939	1.21986	2.12906		1.67317	0.81618	96h	13.4005	7.78215	75.9403	30.1204					31.8108	17.8468
SI Fig 3	A	IL-17F	SHAM	6h	4.35347	1.47528	0.768893	3.43984	0.0588689		2.01927	0.811452	96h	0.774024	2.10202	1.23386	0.498133					1.15201	0.405468
SI Fig 3	B	ICAM	MCAO	6h	9.06325	5.00606	5.28057	26.892	1.2721		9.5028	4.51869	96h	5.55442	7.4831	4.64841	8.41255	4.34878	2.83055	6.70125	4.24699	5.52826	0.765346
SI Fig 3	B	ICAM	SHAM	6h	0.865657	1.09512	1.16924	1.08505	0.559197	1.48688	1.04352	0.126881	96h	1.70484	2.39767	0.763457	0.380634	0.84185				1.21769	0.409109
SI Fig 3	B	Mac	MCAO	6h	0.277956	0.422528	0.131147	1.0575	0.052446		0.388315	0.178899	96h	44.2726	24.9046	10.1801	22.2371	23.2154	12.3021	17.2965	13.3676	20.972	4.44004
SI Fig 3	B	Mac	SHAM	6h	0.73198	0.339875	0.982076	1.03398	3.02884	1.30692	1.23728	0.382172	96h	4.6407	0.97694	4.39828	0.804428	0.0623417				2.17654	1.08397
SI Fig 4	n.a.	Iba1+Ki67+/Iba1+	MCAO	96h	0.509934	0.385475	0.431818	0.355212			0.42061	0.0336844
SI Fig 4	n.a.	Iba1+CD8+Ki67+/Iba1+CD8+	MCAO	96h	0.294118	0.368984	0.321168	0.214953			0.299806	0.0322416
SI Fig 5	n.a.	CD68+Arg1+	MCAO	n.a.	0.582222	0.554377	0.477966	0.534591	0.480447		0.525921	0.0205211
SI Fig 5	n.a.	CD68+iNOS+	MCAO	n.a.	0.731832	0.522876	0.492074	0.65254	0.55491		0.590846	0.0443567
SI Fig 5	n.a.	CD68+iNOS+Arg1+	MCAO	n.a.	0.266667	0.133333	0.165468	0.25	0.12		0.187094	0.0301235
SI Fig 7	A	Arg1+	vehicle	n.a.	1.1152	0.963842	0.998688	0.922273			1	0.0414538
SI Fig 7	A	Arg1+	IL-4	n.a.	1.52774	1.71018	1.53462	1.67593			1.61212	0.0472708
SI Fig 7	A	iNOS+	vehicle	n.a.	0.859966	0.80655	0.834055	1.49943			1	0.166833
SI Fig 7	A	iNOS+	IL-4	n.a.	1.36748	1.39376	0.813511	1.60642			1.29529	0.169268
SI Fig 7	B	Phagocytosis	vehicle	n.a.	0.907243	0.965998	0.854108	1.10787	1.14289	1.02189	1	0.0460351
SI Fig 7	B	Phagocytosis	IL-4	n.a.	0.647524	0.727358	0.824529	0.807906	0.641195	0.763763	0.735379	0.0319723
[truncated: 29 more columns]
